# Supplementary material for: miRNome Profiling Detects miR-101-3p and miR-142-5p as Putative Blood Biomarkers of Frailty Syndrome
Source: Genes (Basel). 2022 Jan 26;13(2):231. doi: 10.3390/genes13020231 (PMC8872439; doi:10.3390/genes13020231)
Supplement: Supplementary file 1 [file genes-13-00231-s001.zip]

Archive with 1 entries (1 files):
- genes-1546679-supplementary.pdf
